# Supplementary material for: Multi-criteria suitability analysis for neglected and underutilised crop species in South Africa
Source: PLoS One. 2021 Jan 19;16(1):e0244734. doi: 10.1371/journal.pone.0244734 (PMC7815157; doi:10.1371/journal.pone.0244734)
Supplement: S1 File — (R) [file pone.0244734.s012.R]

library(rattle)
rattle()


# you can type into a new R Console the command 
# "source('model.R')" and so repeat all actions. Generally, 
# you will want to edit the file to suit your own needs. 
# You can also edit this log in place to record additional 
# information before exporting the script. 

# Note that saving/loading projects retains this log.

# We begin most scripts by loading the required packages.
# Here are some initial packages to load and others will be
# identified as we proceed through the script. When writing
# our own scripts we often collect together the library
# commands at the beginning of the script here.

library(rattle)   # Access the weather dataset and utilities.
library(magrittr) # Utilise %>% and %<>% pipeline operators.

# This log generally records the process of building a model. 
# However, with very little effort the log can also be used 
# to score a new dataset. The logical variable 'building' 
# is used to toggle between generating transformations, 
# when building a model and using the transformations, 
# when scoring a dataset.

building <- TRUE
scoring  <- ! building

# A pre-defined value is used to reset the random seed 
# so that results are repeatable.

crv$seed <- 42 

#=======================================================================
# Rattle timestamp: 2019-12-02 18:08:50 x86_64-w64-mingw32 

# Load a dataset from file.

fname         <- "file:///C:/2019-20 UKZN/ROC/Taro.csv" 
crs$dataset <- read.csv(fname,
                        na.strings=c(".", "NA", "", "?"),
                        strip.white=TRUE, encoding="UTF-8")

#=======================================================================
# Rattle timestamp: 2019-12-02 18:08:52 x86_64-w64-mingw32 

# Action the user selections from the Data tab. 

# Build the train/validate/test datasets.

# nobs=2100 train=1470 validate=315 test=315

set.seed(crv$seed)

crs$nobs <- nrow(crs$dataset)

crs$train <- sample(crs$nobs, 0.7*crs$nobs)

crs$nobs %>%
  seq_len() %>%
  setdiff(crs$train) %>%
  sample(0.15*crs$nobs) ->
  crs$validate

crs$nobs %>%
  seq_len() %>%
  setdiff(crs$train) %>%
  setdiff(crs$validate) ->
  crs$test

# The following variable selections have been noted.

crs$input     <- c("X", "Y", "Presence")

crs$numeric   <- c("X", "Y", "Presence")

crs$categoric <- NULL

crs$target    <- "Target"
crs$risk      <- NULL
crs$ident     <- NULL
crs$ignore    <- c("Crop", "Cultivated")
crs$weights   <- NULL

#=======================================================================
# Rattle timestamp: 2019-12-02 18:09:10 x86_64-w64-mingw32 

# Action the user selections from the Data tab. 

# Build the train/validate/test datasets.

# nobs=2100 train=1470 validate=0 test=630

set.seed(crv$seed)

crs$nobs <- nrow(crs$dataset)

crs$train <- sample(crs$nobs, 0.7*crs$nobs)
crs$validate <- NULL

crs$nobs %>%
  seq_len() %>%
  setdiff(crs$train) %>%
  setdiff(crs$validate) ->
  crs$test

# The following variable selections have been noted.

crs$input     <- c("X", "Y", "Presence")

crs$numeric   <- c("X", "Y", "Presence")

crs$categoric <- NULL

crs$target    <- "Target"
crs$risk      <- NULL
crs$ident     <- NULL
crs$ignore    <- c("Crop", "Cultivated")
crs$weights   <- NULL

#=======================================================================
# Rattle timestamp: 2019-12-02 18:09:30 x86_64-w64-mingw32 

# Regression model 

# Build a Regression model.

crs$glm <- glm(Target ~ .,
               data=crs$dataset[crs$train, c(crs$input, crs$target)],
               family=binomial(link="logit"))

# Generate a textual view of the Linear model.

print(summary(crs$glm))

cat(sprintf("Log likelihood: %.3f (%d df)\n",
            logLik(crs$glm)[1],
            attr(logLik(crs$glm), "df")))

cat(sprintf("Null/Residual deviance difference: %.3f (%d df)\n",
            crs$glm$null.deviance-crs$glm$deviance,
            crs$glm$df.null-crs$glm$df.residual))

cat(sprintf("Chi-square p-value: %.8f\n",
            dchisq(crs$glm$null.deviance-crs$glm$deviance,
                   crs$glm$df.null-crs$glm$df.residual)))

cat(sprintf("Pseudo R-Square (optimistic): %.8f\n",
            cor(crs$glm$y, crs$glm$fitted.values)))

cat('\n==== ANOVA ====\n\n')
print(anova(crs$glm, test="Chisq"))
cat("\n")

# Time taken: 1.62 secs

#=======================================================================
# Rattle timestamp: 2019-12-02 18:09:39 x86_64-w64-mingw32 

# Evaluate model performance on the testing dataset. 

# ROC Curve: requires the ROCR package.

library(ROCR)

# ROC Curve: requires the ggplot2 package.

library(ggplot2, quietly=TRUE)

# Generate an ROC Curve for the glm model on Sorghum.csv [test].

crs$pr <- predict(crs$glm, 
                  type    = "response",
                  newdata = crs$dataset[crs$test, c(crs$input, crs$target)])


# Calculate the area under the curve for the plot.


# Remove observations with missing target.

no.miss   <- na.omit(crs$dataset[crs$test, c(crs$input, crs$target)]$Target)
miss.list <- attr(no.miss, "na.action")
attributes(no.miss) <- NULL

if (length(miss.list))
{
  pred <- prediction(crs$pr[-miss.list], no.miss)
} else
{
  pred <- prediction(crs$pr, no.miss)
}
performance(pred, "auc")

#=======================================================================
# Rattle timestamp: 2019-12-02 18:10:47 x86_64-w64-mingw32 

# Action the user selections from the Data tab. 

# Build the train/validate/test datasets.

# nobs=2100 train=1470 validate=315 test=315

set.seed(crv$seed)

crs$nobs <- nrow(crs$dataset)

crs$train <- sample(crs$nobs, 0.7*crs$nobs)

crs$nobs %>%
  seq_len() %>%
  setdiff(crs$train) %>%
  sample(0.15*crs$nobs) ->
  crs$validate

crs$nobs %>%
  seq_len() %>%
  setdiff(crs$train) %>%
  setdiff(crs$validate) ->
  crs$test

# The following variable selections have been noted.

crs$input     <- c("X", "Y", "Presence")

crs$numeric   <- c("X", "Y", "Presence")

crs$categoric <- NULL

crs$target    <- "Target"
crs$risk      <- NULL
crs$ident     <- NULL
crs$ignore    <- c("Crop", "Cultivated")
crs$weights   <- NULL

#=======================================================================
# Rattle timestamp: 2019-12-02 18:10:55 x86_64-w64-mingw32 

# Regression model 

# Build a Regression model.

crs$glm <- glm(Target ~ .,
               data=crs$dataset[crs$train, c(crs$input, crs$target)],
               family=binomial(link="logit"))

# Generate a textual view of the Linear model.

print(summary(crs$glm))

cat(sprintf("Log likelihood: %.3f (%d df)\n",
            logLik(crs$glm)[1],
            attr(logLik(crs$glm), "df")))

cat(sprintf("Null/Residual deviance difference: %.3f (%d df)\n",
            crs$glm$null.deviance-crs$glm$deviance,
            crs$glm$df.null-crs$glm$df.residual))

cat(sprintf("Chi-square p-value: %.8f\n",
            dchisq(crs$glm$null.deviance-crs$glm$deviance,
                   crs$glm$df.null-crs$glm$df.residual)))

cat(sprintf("Pseudo R-Square (optimistic): %.8f\n",
            cor(crs$glm$y, crs$glm$fitted.values)))

cat('\n==== ANOVA ====\n\n')
print(anova(crs$glm, test="Chisq"))
cat("\n")

# Time taken: 0.04 secs

#=======================================================================
# Rattle timestamp: 2019-12-02 18:11:04 x86_64-w64-mingw32 

# Evaluate model performance on the validation dataset. 

# ROC Curve: requires the ROCR package.

library(ROCR)

# ROC Curve: requires the ggplot2 package.

library(ggplot2, quietly=TRUE)

# Generate an ROC Curve for the glm model on Sorghum.csv [validate].

crs$pr <- predict(crs$glm, 
                  type    = "response",
                  newdata = crs$dataset[crs$validate, c(crs$input, crs$target)])

# Remove observations with missing target.

no.miss   <- na.omit(crs$dataset[crs$validate, c(crs$input, crs$target)]$Target)
miss.list <- attr(no.miss, "na.action")
attributes(no.miss) <- NULL

if (length(miss.list))
{
  pred <- prediction(crs$pr[-miss.list], no.miss)
} else
{
  pred <- prediction(crs$pr, no.miss)
}

pe <- performance(pred, "tpr", "fpr")
au <- performance(pred, "auc")@y.values[[1]]
pd <- data.frame(fpr=unlist(pe@x.values), tpr=unlist(pe@y.values))
p <- ggplot(pd, aes(x=fpr, y=tpr))
p
p <- p + geom_line(colour="black",size=0.5)
p <- p + xlab("False Positive Rate") + ylab("True Positive Rate")
p <- p + geom_line(data=data.frame(), aes(x=c(0,1), y=c(0,1)), colour="black",size=1)
p <- p + annotate("text", x=0.50, y=0.00, hjust=0, vjust=0, size=5,
                  label=paste("(d) Taro AUC =", round(au, 2) ))
p <- p + theme_bw()
p4 <- p + theme(panel.grid.major = element_line(color = 'grey'), 
               panel.grid.minor = element_line(color = 'grey'),
               axis.line.x = element_line(colour = "black", 
                                          size=0.5, 
                                          lineend = "butt"),
               axis.line.y = element_line(colour = "black", 
                                          size=0.5),
              panel.border = element_rect(colour = "black", fill=NA, size=0.5))
print(p4)

par(mfrow=c(2,2))

######Cow##

fname         <- "file:///C:/2019-20 UKZN/ROC/Cow.csv" 
crs$dataset <- read.csv(fname,
                        na.strings=c(".", "NA", "", "?"),
                        strip.white=TRUE, encoding="UTF-8")

#=======================================================================
# Rattle timestamp: 2019-12-02 18:08:52 x86_64-w64-mingw32 

# Action the user selections from the Data tab. 

# Build the train/validate/test datasets.

# nobs=2100 train=1470 validate=315 test=315

set.seed(crv$seed)

crs$nobs <- nrow(crs$dataset)

crs$train <- sample(crs$nobs, 0.7*crs$nobs)

crs$nobs %>%
  seq_len() %>%
  setdiff(crs$train) %>%
  sample(0.15*crs$nobs) ->
  crs$validate

crs$nobs %>%
  seq_len() %>%
  setdiff(crs$train) %>%
  setdiff(crs$validate) ->
  crs$test

# The following variable selections have been noted.

crs$input     <- c("X", "Y", "Presence")

crs$numeric   <- c("X", "Y", "Presence")

crs$categoric <- NULL

crs$target    <- "Target"
crs$risk      <- NULL
crs$ident     <- NULL
crs$ignore    <- c("Crop", "Cultivated")
crs$weights   <- NULL

#=======================================================================
# Rattle timestamp: 2019-12-02 18:09:10 x86_64-w64-mingw32 

# Action the user selections from the Data tab. 

# Build the train/validate/test datasets.

# nobs=2100 train=1470 validate=0 test=630

set.seed(crv$seed)

crs$nobs <- nrow(crs$dataset)

crs$train <- sample(crs$nobs, 0.7*crs$nobs)
crs$validate <- NULL

crs$nobs %>%
  seq_len() %>%
  setdiff(crs$train) %>%
  setdiff(crs$validate) ->
  crs$test

# The following variable selections have been noted.

crs$input     <- c("X", "Y", "Presence")

crs$numeric   <- c("X", "Y", "Presence")

crs$categoric <- NULL

crs$target    <- "Target"
crs$risk      <- NULL
crs$ident     <- NULL
crs$ignore    <- c("Crop", "Cultivated")
crs$weights   <- NULL

#=======================================================================
# Rattle timestamp: 2019-12-02 18:09:30 x86_64-w64-mingw32 

# Regression model 

# Build a Regression model.

crs$glm <- glm(Target ~ .,
               data=crs$dataset[crs$train, c(crs$input, crs$target)],
               family=binomial(link="logit"))

# Generate a textual view of the Linear model.

print(summary(crs$glm))

cat(sprintf("Log likelihood: %.3f (%d df)\n",
            logLik(crs$glm)[1],
            attr(logLik(crs$glm), "df")))

cat(sprintf("Null/Residual deviance difference: %.3f (%d df)\n",
            crs$glm$null.deviance-crs$glm$deviance,
            crs$glm$df.null-crs$glm$df.residual))

cat(sprintf("Chi-square p-value: %.8f\n",
            dchisq(crs$glm$null.deviance-crs$glm$deviance,
                   crs$glm$df.null-crs$glm$df.residual)))

cat(sprintf("Pseudo R-Square (optimistic): %.8f\n",
            cor(crs$glm$y, crs$glm$fitted.values)))

cat('\n==== ANOVA ====\n\n')
print(anova(crs$glm, test="Chisq"))
cat("\n")

# Time taken: 1.62 secs

#=======================================================================
# Rattle timestamp: 2019-12-02 18:09:39 x86_64-w64-mingw32 

# Evaluate model performance on the testing dataset. 

# ROC Curve: requires the ROCR package.

library(ROCR)

# ROC Curve: requires the ggplot2 package.

library(ggplot2, quietly=TRUE)

# Generate an ROC Curve for the glm model on Sorghum.csv [test].

crs$pr <- predict(crs$glm, 
                  type    = "response",
                  newdata = crs$dataset[crs$test, c(crs$input, crs$target)])


# Calculate the area under the curve for the plot.


# Remove observations with missing target.

no.miss   <- na.omit(crs$dataset[crs$test, c(crs$input, crs$target)]$Target)
miss.list <- attr(no.miss, "na.action")
attributes(no.miss) <- NULL

if (length(miss.list))
{
  pred <- prediction(crs$pr[-miss.list], no.miss)
} else
{
  pred <- prediction(crs$pr, no.miss)
}
performance(pred, "auc")

#=======================================================================
# Rattle timestamp: 2019-12-02 18:10:47 x86_64-w64-mingw32 

# Action the user selections from the Data tab. 

# Build the train/validate/test datasets.

# nobs=2100 train=1470 validate=315 test=315

set.seed(crv$seed)

crs$nobs <- nrow(crs$dataset)

crs$train <- sample(crs$nobs, 0.7*crs$nobs)

crs$nobs %>%
  seq_len() %>%
  setdiff(crs$train) %>%
  sample(0.15*crs$nobs) ->
  crs$validate

crs$nobs %>%
  seq_len() %>%
  setdiff(crs$train) %>%
  setdiff(crs$validate) ->
  crs$test

# The following variable selections have been noted.

crs$input     <- c("X", "Y", "Presence")

crs$numeric   <- c("X", "Y", "Presence")

crs$categoric <- NULL

crs$target    <- "Target"
crs$risk      <- NULL
crs$ident     <- NULL
crs$ignore    <- c("Crop", "Cultivated")
crs$weights   <- NULL

#=======================================================================
# Rattle timestamp: 2019-12-02 18:10:55 x86_64-w64-mingw32 

# Regression model 

# Build a Regression model.

crs$glm <- glm(Target ~ .,
               data=crs$dataset[crs$train, c(crs$input, crs$target)],
               family=binomial(link="logit"))

# Generate a textual view of the Linear model.

print(summary(crs$glm))

cat(sprintf("Log likelihood: %.3f (%d df)\n",
            logLik(crs$glm)[1],
            attr(logLik(crs$glm), "df")))

cat(sprintf("Null/Residual deviance difference: %.3f (%d df)\n",
            crs$glm$null.deviance-crs$glm$deviance,
            crs$glm$df.null-crs$glm$df.residual))

cat(sprintf("Chi-square p-value: %.8f\n",
            dchisq(crs$glm$null.deviance-crs$glm$deviance,
                   crs$glm$df.null-crs$glm$df.residual)))

cat(sprintf("Pseudo R-Square (optimistic): %.8f\n",
            cor(crs$glm$y, crs$glm$fitted.values)))

cat('\n==== ANOVA ====\n\n')
print(anova(crs$glm, test="Chisq"))
cat("\n")

# Time taken: 0.04 secs

#=======================================================================
# Rattle timestamp: 2019-12-02 18:11:04 x86_64-w64-mingw32 

# Evaluate model performance on the validation dataset. 

# ROC Curve: requires the ROCR package.

library(ROCR)

# ROC Curve: requires the ggplot2 package.

library(ggplot2, quietly=TRUE)

# Generate an ROC Curve for the glm model on Sorghum.csv [validate].

crs$pr <- predict(crs$glm, 
                  type    = "response",
                  newdata = crs$dataset[crs$validate, c(crs$input, crs$target)])

# Remove observations with missing target.

no.miss   <- na.omit(crs$dataset[crs$validate, c(crs$input, crs$target)]$Target)
miss.list <- attr(no.miss, "na.action")
attributes(no.miss) <- NULL

if (length(miss.list))
{
  pred <- prediction(crs$pr[-miss.list], no.miss)
} else
{
  pred <- prediction(crs$pr, no.miss)
}

pe <- performance(pred, "tpr", "fpr")
au <- performance(pred, "auc")@y.values[[1]]
pd <- data.frame(fpr=unlist(pe@x.values), tpr=unlist(pe@y.values))
p <- ggplot(pd, aes(x=fpr, y=tpr))
p
p <- p + geom_line(colour="black",size=0.5)
p <- p + xlab("False Positive Rate") + ylab("True Positive Rate")
p <- p + geom_line(data=data.frame(), aes(x=c(0,1), y=c(0,1)), colour="black",size=1)
p <- p + annotate("text", x=0.50, y=0.00, hjust=0, vjust=0, size=5,
                  label=paste("(b) Cowpea AUC =", round(au, 2) ))
p <- p + theme_bw()
p2 <- p + theme(panel.grid.major = element_line(color = 'grey'), 
               panel.grid.minor = element_line(color = 'grey'),
               axis.line.x = element_line(colour = "black", 
                                          size=0.5, 
                                          lineend = "butt"),
               axis.line.y = element_line(colour = "black", 
                                          size=0.5),
               panel.border = element_rect(colour = "black", fill=NA, size=0.5))
print(p2)

par(mfrow=c(2,2))

########Amara######################################################################################################

fname         <- "file:///C:/2019-20 UKZN/ROC/Amara.csv" 
crs$dataset <- read.csv(fname,
                        na.strings=c(".", "NA", "", "?"),
                        strip.white=TRUE, encoding="UTF-8")

#=======================================================================
# Rattle timestamp: 2019-12-02 18:08:52 x86_64-w64-mingw32 

# Action the user selections from the Data tab. 

# Build the train/validate/test datasets.

# nobs=2100 train=1470 validate=315 test=315

set.seed(crv$seed)

crs$nobs <- nrow(crs$dataset)

crs$train <- sample(crs$nobs, 0.7*crs$nobs)

crs$nobs %>%
  seq_len() %>%
  setdiff(crs$train) %>%
  sample(0.15*crs$nobs) ->
  crs$validate

crs$nobs %>%
  seq_len() %>%
  setdiff(crs$train) %>%
  setdiff(crs$validate) ->
  crs$test

# The following variable selections have been noted.

crs$input     <- c("X", "Y", "Presence")

crs$numeric   <- c("X", "Y", "Presence")

crs$categoric <- NULL

crs$target    <- "Target"
crs$risk      <- NULL
crs$ident     <- NULL
crs$ignore    <- c("Crop", "Cultivated")
crs$weights   <- NULL

#=======================================================================
# Rattle timestamp: 2019-12-02 18:09:10 x86_64-w64-mingw32 

# Action the user selections from the Data tab. 

# Build the train/validate/test datasets.

# nobs=2100 train=1470 validate=0 test=630

set.seed(crv$seed)

crs$nobs <- nrow(crs$dataset)

crs$train <- sample(crs$nobs, 0.7*crs$nobs)
crs$validate <- NULL

crs$nobs %>%
  seq_len() %>%
  setdiff(crs$train) %>%
  setdiff(crs$validate) ->
  crs$test

# The following variable selections have been noted.

crs$input     <- c("X", "Y", "Presence")

crs$numeric   <- c("X", "Y", "Presence")

crs$categoric <- NULL

crs$target    <- "Target"
crs$risk      <- NULL
crs$ident     <- NULL
crs$ignore    <- c("Crop", "Cultivated")
crs$weights   <- NULL

#=======================================================================
# Rattle timestamp: 2019-12-02 18:09:30 x86_64-w64-mingw32 

# Regression model 

# Build a Regression model.

crs$glm <- glm(Target ~ .,
               data=crs$dataset[crs$train, c(crs$input, crs$target)],
               family=binomial(link="logit"))

# Generate a textual view of the Linear model.

print(summary(crs$glm))

cat(sprintf("Log likelihood: %.3f (%d df)\n",
            logLik(crs$glm)[1],
            attr(logLik(crs$glm), "df")))

cat(sprintf("Null/Residual deviance difference: %.3f (%d df)\n",
            crs$glm$null.deviance-crs$glm$deviance,
            crs$glm$df.null-crs$glm$df.residual))

cat(sprintf("Chi-square p-value: %.8f\n",
            dchisq(crs$glm$null.deviance-crs$glm$deviance,
                   crs$glm$df.null-crs$glm$df.residual)))

cat(sprintf("Pseudo R-Square (optimistic): %.8f\n",
            cor(crs$glm$y, crs$glm$fitted.values)))

cat('\n==== ANOVA ====\n\n')
print(anova(crs$glm, test="Chisq"))
cat("\n")

# Time taken: 1.62 secs

#=======================================================================
# Rattle timestamp: 2019-12-02 18:09:39 x86_64-w64-mingw32 

# Evaluate model performance on the testing dataset. 

# ROC Curve: requires the ROCR package.

library(ROCR)

# ROC Curve: requires the ggplot2 package.

library(ggplot2, quietly=TRUE)

# Generate an ROC Curve for the glm model on Sorghum.csv [test].

crs$pr <- predict(crs$glm, 
                  type    = "response",
                  newdata = crs$dataset[crs$test, c(crs$input, crs$target)])


# Calculate the area under the curve for the plot.


# Remove observations with missing target.

no.miss   <- na.omit(crs$dataset[crs$test, c(crs$input, crs$target)]$Target)
miss.list <- attr(no.miss, "na.action")
attributes(no.miss) <- NULL

if (length(miss.list))
{
  pred <- prediction(crs$pr[-miss.list], no.miss)
} else
{
  pred <- prediction(crs$pr, no.miss)
}
performance(pred, "auc")

#=======================================================================
# Rattle timestamp: 2019-12-02 18:10:47 x86_64-w64-mingw32 

# Action the user selections from the Data tab. 

# Build the train/validate/test datasets.

# nobs=2100 train=1470 validate=315 test=315

set.seed(crv$seed)

crs$nobs <- nrow(crs$dataset)

crs$train <- sample(crs$nobs, 0.7*crs$nobs)

crs$nobs %>%
  seq_len() %>%
  setdiff(crs$train) %>%
  sample(0.15*crs$nobs) ->
  crs$validate

crs$nobs %>%
  seq_len() %>%
  setdiff(crs$train) %>%
  setdiff(crs$validate) ->
  crs$test

# The following variable selections have been noted.

crs$input     <- c("X", "Y", "Presence")

crs$numeric   <- c("X", "Y", "Presence")

crs$categoric <- NULL

crs$target    <- "Target"
crs$risk      <- NULL
crs$ident     <- NULL
crs$ignore    <- c("Crop", "Cultivated")
crs$weights   <- NULL

#=======================================================================
# Rattle timestamp: 2019-12-02 18:10:55 x86_64-w64-mingw32 

# Regression model 

# Build a Regression model.

crs$glm <- glm(Target ~ .,
               data=crs$dataset[crs$train, c(crs$input, crs$target)],
               family=binomial(link="logit"))

# Generate a textual view of the Linear model.

print(summary(crs$glm))

cat(sprintf("Log likelihood: %.3f (%d df)\n",
            logLik(crs$glm)[1],
            attr(logLik(crs$glm), "df")))

cat(sprintf("Null/Residual deviance difference: %.3f (%d df)\n",
            crs$glm$null.deviance-crs$glm$deviance,
            crs$glm$df.null-crs$glm$df.residual))

cat(sprintf("Chi-square p-value: %.8f\n",
            dchisq(crs$glm$null.deviance-crs$glm$deviance,
                   crs$glm$df.null-crs$glm$df.residual)))

cat(sprintf("Pseudo R-Square (optimistic): %.8f\n",
            cor(crs$glm$y, crs$glm$fitted.values)))

cat('\n==== ANOVA ====\n\n')
print(anova(crs$glm, test="Chisq"))
cat("\n")

# Time taken: 0.04 secs

#=======================================================================
# Rattle timestamp: 2019-12-02 18:11:04 x86_64-w64-mingw32 

# Evaluate model performance on the validation dataset. 

# ROC Curve: requires the ROCR package.

library(ROCR)

# ROC Curve: requires the ggplot2 package.

library(ggplot2, quietly=TRUE)

# Generate an ROC Curve for the glm model on Sorghum.csv [validate].

crs$pr <- predict(crs$glm, 
                  type    = "response",
                  newdata = crs$dataset[crs$validate, c(crs$input, crs$target)])

# Remove observations with missing target.

no.miss   <- na.omit(crs$dataset[crs$validate, c(crs$input, crs$target)]$Target)
miss.list <- attr(no.miss, "na.action")
attributes(no.miss) <- NULL

if (length(miss.list))
{
  pred <- prediction(crs$pr[-miss.list], no.miss)
} else
{
  pred <- prediction(crs$pr, no.miss)
}

pe <- performance(pred, "tpr", "fpr")
au <- performance(pred, "auc")@y.values[[1]]
pd <- data.frame(fpr=unlist(pe@x.values), tpr=unlist(pe@y.values))
p <- ggplot(pd, aes(x=fpr, y=tpr))
p
p <- p + geom_line(colour="black",size=0.5)
p <- p + xlab("False Positive Rate") + ylab("True Positive Rate")
p <- p + geom_line(data=data.frame(), aes(x=c(0,1), y=c(0,1)), colour="black",size=1)
p <- p + annotate("text", x=0.50, y=0.00, hjust=0, vjust=0, size=5,
                  label=paste("(c) Amaranths AUC =", round(au, 2) ))
p <- p + theme_bw()
p3 <- p + theme(panel.grid.major = element_line(color = 'grey'), 
               panel.grid.minor = element_line(color = 'grey'),
               axis.line.x = element_line(colour = "black", 
                                          size=0.5, 
                                          lineend = "butt"),
               axis.line.y = element_line(colour = "black", 
                                          size=0.5),
               panel.border = element_rect(colour = "black", fill=NA, size=0.5))
print(p3)

par(mfrow=c(2,2))
#################Sorghum##########################################################################################################################################

fname         <- "file:///C:/2019-20 UKZN/ROC/Sorghum.csv" 
crs$dataset <- read.csv(fname,
                        na.strings=c(".", "NA", "", "?"),
                        strip.white=TRUE, encoding="UTF-8")

#=======================================================================
# Rattle timestamp: 2019-12-02 18:08:52 x86_64-w64-mingw32 

# Action the user selections from the Data tab. 

# Build the train/validate/test datasets.

# nobs=2100 train=1470 validate=315 test=315

set.seed(crv$seed)

crs$nobs <- nrow(crs$dataset)

crs$train <- sample(crs$nobs, 0.7*crs$nobs)

crs$nobs %>%
  seq_len() %>%
  setdiff(crs$train) %>%
  sample(0.15*crs$nobs) ->
  crs$validate

crs$nobs %>%
  seq_len() %>%
  setdiff(crs$train) %>%
  setdiff(crs$validate) ->
  crs$test

# The following variable selections have been noted.

crs$input     <- c("X", "Y", "Presence")

crs$numeric   <- c("X", "Y", "Presence")

crs$categoric <- NULL

crs$target    <- "Target"
crs$risk      <- NULL
crs$ident     <- NULL
crs$ignore    <- c("Crop", "Cultivated")
crs$weights   <- NULL

#=======================================================================
# Rattle timestamp: 2019-12-02 18:09:10 x86_64-w64-mingw32 

# Action the user selections from the Data tab. 

# Build the train/validate/test datasets.

# nobs=2100 train=1470 validate=0 test=630

set.seed(crv$seed)

crs$nobs <- nrow(crs$dataset)

crs$train <- sample(crs$nobs, 0.7*crs$nobs)
crs$validate <- NULL

crs$nobs %>%
  seq_len() %>%
  setdiff(crs$train) %>%
  setdiff(crs$validate) ->
  crs$test

# The following variable selections have been noted.

crs$input     <- c("X", "Y", "Presence")

crs$numeric   <- c("X", "Y", "Presence")

crs$categoric <- NULL

crs$target    <- "Target"
crs$risk      <- NULL
crs$ident     <- NULL
crs$ignore    <- c("Crop", "Cultivated")
crs$weights   <- NULL

#=======================================================================
# Rattle timestamp: 2019-12-02 18:09:30 x86_64-w64-mingw32 

# Regression model 

# Build a Regression model.

crs$glm <- glm(Target ~ .,
               data=crs$dataset[crs$train, c(crs$input, crs$target)],
               family=binomial(link="logit"))

# Generate a textual view of the Linear model.

print(summary(crs$glm))

cat(sprintf("Log likelihood: %.3f (%d df)\n",
            logLik(crs$glm)[1],
            attr(logLik(crs$glm), "df")))

cat(sprintf("Null/Residual deviance difference: %.3f (%d df)\n",
            crs$glm$null.deviance-crs$glm$deviance,
            crs$glm$df.null-crs$glm$df.residual))

cat(sprintf("Chi-square p-value: %.8f\n",
            dchisq(crs$glm$null.deviance-crs$glm$deviance,
                   crs$glm$df.null-crs$glm$df.residual)))

cat(sprintf("Pseudo R-Square (optimistic): %.8f\n",
            cor(crs$glm$y, crs$glm$fitted.values)))

cat('\n==== ANOVA ====\n\n')
print(anova(crs$glm, test="Chisq"))
cat("\n")

# Time taken: 1.62 secs

#=======================================================================
# Rattle timestamp: 2019-12-02 18:09:39 x86_64-w64-mingw32 

# Evaluate model performance on the testing dataset. 

# ROC Curve: requires the ROCR package.

library(ROCR)

# ROC Curve: requires the ggplot2 package.

library(ggplot2, quietly=TRUE)

# Generate an ROC Curve for the glm model on Sorghum.csv [test].

crs$pr <- predict(crs$glm, 
                  type    = "response",
                  newdata = crs$dataset[crs$test, c(crs$input, crs$target)])


# Calculate the area under the curve for the plot.


# Remove observations with missing target.

no.miss   <- na.omit(crs$dataset[crs$test, c(crs$input, crs$target)]$Target)
miss.list <- attr(no.miss, "na.action")
attributes(no.miss) <- NULL

if (length(miss.list))
{
  pred <- prediction(crs$pr[-miss.list], no.miss)
} else
{
  pred <- prediction(crs$pr, no.miss)
}
performance(pred, "auc")

#=======================================================================
# Rattle timestamp: 2019-12-02 18:10:47 x86_64-w64-mingw32 

# Action the user selections from the Data tab. 

# Build the train/validate/test datasets.

# nobs=2100 train=1470 validate=315 test=315

set.seed(crv$seed)

crs$nobs <- nrow(crs$dataset)

crs$train <- sample(crs$nobs, 0.7*crs$nobs)

crs$nobs %>%
  seq_len() %>%
  setdiff(crs$train) %>%
  sample(0.15*crs$nobs) ->
  crs$validate

crs$nobs %>%
  seq_len() %>%
  setdiff(crs$train) %>%
  setdiff(crs$validate) ->
  crs$test

# The following variable selections have been noted.

crs$input     <- c("X", "Y", "Presence")

crs$numeric   <- c("X", "Y", "Presence")

crs$categoric <- NULL

crs$target    <- "Target"
crs$risk      <- NULL
crs$ident     <- NULL
crs$ignore    <- c("Crop", "Cultivated")
crs$weights   <- NULL

#=======================================================================
# Rattle timestamp: 2019-12-02 18:10:55 x86_64-w64-mingw32 

# Regression model 

# Build a Regression model.

crs$glm <- glm(Target ~ .,
               data=crs$dataset[crs$train, c(crs$input, crs$target)],
               family=binomial(link="logit"))

# Generate a textual view of the Linear model.

print(summary(crs$glm))

cat(sprintf("Log likelihood: %.3f (%d df)\n",
            logLik(crs$glm)[1],
            attr(logLik(crs$glm), "df")))

cat(sprintf("Null/Residual deviance difference: %.3f (%d df)\n",
            crs$glm$null.deviance-crs$glm$deviance,
            crs$glm$df.null-crs$glm$df.residual))

cat(sprintf("Chi-square p-value: %.8f\n",
            dchisq(crs$glm$null.deviance-crs$glm$deviance,
                   crs$glm$df.null-crs$glm$df.residual)))

cat(sprintf("Pseudo R-Square (optimistic): %.8f\n",
            cor(crs$glm$y, crs$glm$fitted.values)))

cat('\n==== ANOVA ====\n\n')
print(anova(crs$glm, test="Chisq"))
cat("\n")

# Time taken: 0.04 secs

#=======================================================================
# Rattle timestamp: 2019-12-02 18:11:04 x86_64-w64-mingw32 

# Evaluate model performance on the validation dataset. 

# ROC Curve: requires the ROCR package.

library(ROCR)

# ROC Curve: requires the ggplot2 package.

library(ggplot2, quietly=TRUE)

# Generate an ROC Curve for the glm model on Sorghum.csv [validate].

crs$pr <- predict(crs$glm, 
                  type    = "response",
                  newdata = crs$dataset[crs$validate, c(crs$input, crs$target)])

# Remove observations with missing target.

no.miss   <- na.omit(crs$dataset[crs$validate, c(crs$input, crs$target)]$Target)
miss.list <- attr(no.miss, "na.action")
attributes(no.miss) <- NULL

if (length(miss.list))
{
  pred <- prediction(crs$pr[-miss.list], no.miss)
} else
{
  pred <- prediction(crs$pr, no.miss)
}

pe <- performance(pred, "tpr", "fpr")
au <- performance(pred, "auc")@y.values[[1]]
pd <- data.frame(fpr=unlist(pe@x.values), tpr=unlist(pe@y.values))
p <- ggplot(pd, aes(x=fpr, y=tpr))
p
p <- p + geom_line(colour="black",size=0.5)
p <- p + xlab("False Positive Rate") + ylab("True Positive Rate")
p <- p + geom_line(data=data.frame(), aes(x=c(0,1), y=c(0,1)), colour="black",size=1)
p <- p + annotate("text", x=0.50, y=0.00, hjust=0, vjust=0, size=5,
                  label=paste("(a) Sorghum AUC =", round(au, 2) ))
p <- p + theme_bw()
p1 <- p + theme(panel.grid.major = element_line(color = 'grey'), 
               panel.grid.minor = element_line(color = 'grey'),
               axis.line.x = element_line(colour = "black", 
                                          size=0.5, 
                                          lineend = "butt"),
               axis.line.y = element_line(colour = "black", 
                                          size=0.5),
               panel.border = element_rect(colour = "black", fill=NA, size=0.5))
print(p1)

library(ggplot2)
plot1 = ggarrange(p1,p2,p3,p4,nrow = 2,ncol=2)
